# Supplementary material for: Genome-Wide Association Study Using Individual Single-Nucleotide Polymorphisms and Haplotypes for Erythrocyte Traits in Alpine Merino Sheep
Source: Front Genet. 2020 Jul 31;11:848. doi: 10.3389/fgene.2020.00848 (PMC7411260; doi:10.3389/fgene.2020.00848)
Supplement: TABLE S1 — All associated SNPs and nearby genes for erythrocyte traits. [file Table_1.xlsx]

## Sheet: Table S2
TableS1 All associated SNPs and nearby genes for erythrocyte traits.
Trait	SNP Name	Oar	Position(bp)	P value	Nearest gene
					Name	Distance (bp)
RBC	9_19840980	9	19840980	1.11531e-10	LOC106990621	9850
RBC	9_15051070	9	15051070	3.25138e-09	LOC105609669	103140
RBC	8_82239902	8	82239902	1.00066e-08	LOC101110243	21389
RBC	13_80289907	13	80289907	1.21688e-08	TSHZ2	within
RBC	21_42919557	21	42919557	4.45563e-08	LTBP3	within
RBC	8_78855672	8	78855672	8.0688e-08	NOX3	229683
RBC	2_187118248	2	187118248	9.94106e-08	LOC101121580	207033
RBC	4_118569623	4	118569623	1.84998e-07	NCAPG2	127802
RBC	11_21895872	11	21895872	2.06681e-07	RPH3AL	7524
RBC	15_7667085	15	7667085	7.69158e-07	ARHGAP42	within
RBC	17_9811290	17	9811290	1.32717e-06	ARHGAP10	4040
RBC	1_29018708	1	29018708	1.4776e-06	DHCR24	within
RBC	1_107960988	1	107960988	1.55525e-06	LOC101121060	1461
RBC	2_45125479	2	45125479	1.5948e-06	LOC101123101	32066
HGB	17_53452406	17	53452406	2.19445e-07	CAMKK2	within
HGB	18_8940019	18	8940019	3.46432e-07	LOC101112928	80589
HCT	2_169145867	2	169145867	1.44697e-06	LRP1B	10803
MCH	9_19840980	9	19840980	1.46857e-10	LOC106990621	9850
MCH	9_15051070	9	15051070	9.63189e-10	LOC105609669	103140
MCH	15_7667085	15	7667085	1.05685e-09	ARHGAP42	within
MCH	17_53452406	17	53452406	2.13661e-09	CAMKK2	within
MCH	12_39476100	12	39476100	1.7642e-08	VPS13D	within
MCH	11_21895872	11	21895872	2.79407e-08	RPH3AL	7524
MCH	10_80901397	10	80901397	2.86376e-08	EFNB2	635535
MCH	1_107960988	1	107960988	5.00918e-08	LOC101121060	1461
MCH	17_54731492	17	54731492	1.27789e-07	SH2B3	within
MCH	21_42919557	21	42919557	1.29539e-07	LTBP3	within
MCH	1_29018708	1	29018708	1.44949e-07	DHCR24	within
MCH	7_40783477	7	40783477	2.22764e-07	ABHD12B	5701
MCH	7_40784018	7	40784018	2.2862e-07	ABHD12B	5160
MCH	8_82239902	8	82239902	3.34065e-07	LOC101110243	21389
MCH	17_9811290	17	9811290	5.74657e-07	ARHGAP10	4040
MCH	4_74588960	4	74588960	9.21221e-07	HUS1	8929
MCH	2_45125479	2	45125479	1.00569e-06	LOC101123101	32066
MCH	2_187118248	2	187118248	1.00957e-06	LOC101121580	207033
MCH	3_146785479	3	146785479	1.03397e-06	SLC2A13	within
MCH	13_798029	13	798029	1.27998e-06	PLCB1	within
MCH	4_118569623	4	118569623	1.54995e-06	NCAPG2	127802
MCH	3_146804020	3	146804020	1.90596e-06	SLC2A13	within
MCH	22_23963118	22	23963118	2.04e-06	CFAP58	within
MCH	21_31342331	21	31342331	2.23625e-06	FLI1	within
MCHC	12_39476100	12	39476100	2.22749e-07	VPS13D	within
MCHC	1_203825947	1	203825947	2.71053e-07	LOC101111339	70008
MCHC	8_85626160	8	85626160	3.23428e-07	QKI	67432
MCHC	24_20264728	24	20264728	8.79515e-07	OTOA	within
MCHC	13_30295418	13	30295418	9.9289e-07	RSU1	within
MCHC	26_7902723	26	7902723	1.5697e-06	AGA	496548
RWD_CV	17_53452406	17	53452406	1.46678e-10	CAMKK2	within
RWD_CV	9_19840980	9	19840980	6.67543e-10	LOC106990621	9850
RWD_CV	14_20060807	14	20060807	2.65717e-08	LOC105608141	203546
RWD_CV	5_92277630	5	92277630	3.66557e-08	SPATA9	within
RWD_CV	9_15051070	9	15051070	4.49969e-08	LOC105609669	103140
RWD_CV	15_7667085	15	7667085	6.87742e-08	ARHGAP42	within
RWD_CV	21_42919557	21	42919557	1.28143e-07	LTBP3	within
RWD_CV	1_107960988	1	107960988	2.06252e-07	LOC101121060	1461
RWD_CV	1_29018708	1	29018708	2.30082e-07	DHCR24	within
RWD_CV	17_54731492	17	54731492	2.75139e-07	SH2B3	within
RWD_CV	2_187118248	2	187118248	3.0351e-07	LOC101121580	207033
RWD_CV	5_92175736	5	92175736	3.57326e-07	ARSK	within
RWD_CV	8_82239902	8	82239902	6.25987e-07	LOC101110243	21389
RWD_CV	4_59570063	4	59570063	1.04392e-06	DNAJB9	13145
RWD_CV	3_73816912	3	73816912	1.13831e-06	NRXN1	within
RWD_CV	11_21895872	11	21895872	1.76147e-06	RPH3AL	7524
RWD_CV	5_92247625	5	92247625	1.82098e-06	RFESD	within
RWD_CV	5_92265355	5	92265355	1.82098e-06	SPATA9	within
RWD_CV	5_92276610	5	92276610	1.82098e-06	SPATA9	within
RWD_CV	5_92256711	5	92256711	1.9087e-06	SPATA9	within
