# Supplementary material for: Genome-Wide Association Study Using Individual Single-Nucleotide Polymorphisms and Haplotypes for Erythrocyte Traits in Alpine Merino Sheep
Source: Front Genet. 2020 Jul 31;11:848. doi: 10.3389/fgene.2020.00848 (PMC7411260; doi:10.3389/fgene.2020.00848)
Supplement: TABLE S2 — All associated haplotype blocks and nearby genes for erythrocyte traits. [file Table_2.xlsx]

## Sheet: S2
Table S2 All associated haplotype blocks and nearby genes for erythrocyte traits
Trait	NSNP	Oar	Start	End	SNP1	SNP2	p Value	Nearest Gene
								Name	Distance (bp)
RBC	2	1	29018708	29023326	1_29018708	1_29023326	8.76628e-11	DHCR24	within
RBC	2	21	42913776	42919557	21_42913776	21_42919557	1.20062e-09	SCYL1	within
RBC	2	8	78855065	78855672	8_78855065	8_78855672	4.65739e-09	NOX3	229076
RBC	2	2	45120199	45125479	2_45120199	2_45125479	7.66294e-09	LOC101123101	26686
RBC	2	21	42913776	42919557	21_42913776	21_42919557	3.91414e-08	SCYL1	within
RBC	2	20	15596520	15598233	20_15596520	20_15598233	4.91981e-08	FRS3	6529
RBC	2	4	74588960	74593967	4_74588960	4_74593967	6.35647e-08	HUS1	8929
RBC	2	8	78855065	78855672	8_78855065	8_78855672	9.56444e-08	NOX3	229076
RBC	2	1	29018708	29023326	1_29018708	1_29023326	7.00268e-07	DHCR24	within
RBC	2	2	45120199	45125479	2_45120199	2_45125479	2.6196e-06	LOC101123101	26686
HCT	6	1	54202586	54234049	1_54202586	1_54234049	4.56342e-07	PTGFR	36656
HCT	2	13	8371472	8378340	13_8371472	13_8378340	1.02889e-06	MACROD2	within
HCT	5	9	23339602	23353349	9_23339602	9_23353349	1.67024e-06	ASAP1	3284
MCH	2	1	29018708	29023326	1_29018708	1_29023326	1.21349e-11	DHCR24	within
MCH	2	21	42913776	42919557	21_42913776	21_42919557	4.14507e-11	SCYL1	within
MCH	2	8	78855065	78855672	8_78855065	8_78855672	2.3158e-10	NOX3	229076
MCH	2	2	45120199	45125479	2_45120199	2_45125479	2.93677e-10	LOC101123101	26686
MCH	2	4	74588960	74593967	4_74588960	4_74593967	6.50249e-09	HUS1	8929
MCH	2	20	15596520	15598233	20_15596520	20_15598233	1.7019e-08	FRS3	6529
MCH	2	16	69164492	69169648	16_69164492	16_69169648	4.01595e-08	IRX1	81294
MCH	2	21	42913776	42919557	21_42913776	21_42919557	1.14811e-07	SCYL1	within
MCH	2	1	29018708	29023326	1_29018708	1_29023326	1.33173e-07	DHCR24	within
MCH	2	7	40783477	40784018	7_40783477	7_40784018	2.00225e-07	ABHD12B	5701
MCH	2	7	40783477	40784018	7_40783477	7_40784018	2.49241e-07	ABHD12B	5701
MCH	6	5	60620073	60649117	5_60620073	5_60649117	4.01894e-07	LOC105615377	28683
MCH	21	2	194873210	195034495	2_194873210	2_195034495	8.44058e-07	LOC105610070	1176920
MCH	7	8	83882611	83918616	8_83882611	8_83918616	9.14475e-07	PARK2	within
MCH	2	3	146776945	146785479	3_146776945	3_146785479	1.08043e-06	SLC2A13	within
MCH	2	2	45120199	45125479	2_45120199	2_45125479	1.2184e-06	LOC101123101	26686
MCH	2	4	74588960	74593967	4_74588960	4_74593967	1.27208e-06	HUS1	8929
MCH	2	21	3093438	3102666	21_3093438	21_3102666	1.50616e-06	FAT3	914705
MCH	3	5	70649890	70656975	5_70649890	5_70656975	1.52366e-06	GABRA6	1688
MCH	3	21	31336799	31343543	21_31336799	21_31343543	1.64124e-06	FLI1	within
MCH	2	13	798029	800471	13_798029	13_800471	1.66095e-06	PLCB1	within
MCH	3	2	191218485	191224755	2_191218485	2_191224755	2.1794e-06	LOC105609998	173376
MCH	2	2	236406480	236408634	2_236406480	2_236408634	2.93432e-06	LOC105608214	59736
MCHC	5	21	13444578	13464016	21_13444578	21_13464016	2.63317e-07	LOC105604002	within
MCHC	2	8	85625298	85626160	8_85625298	8_85626160	3.55721e-07	QKI	66570
MCHC	5	1	203811489	203839164	1_203811489	1_203839164	4.57386e-07	LOC101111339	84466
MCHC	2	26	7902723	7913710	26_7902723	26_7913710	1.3739e-06	AGA	496548
MCHC	6	1	54202586	54234049	1_54202586	1_54234049	1.70906e-06	PTGFR	36656
MCHC	2	1	65720445	65722048	1_65720445	1_65722048	2.75235e-06	LOC101120617	within
RWD_CV	2	1	29018708	29023326	1_29018708	1_29023326	9.93106e-11	DHCR24	within
RWD_CV	2	21	42913776	42919557	21_42913776	21_42919557	2.09086e-10	SCYL1	within
RWD_CV	2	8	78855065	78855672	8_78855065	8_78855672	5.91858e-10	NOX3	229076
RWD_CV	2	2	45120199	45125479	2_45120199	2_45125479	2.44449e-09	LOC101123101	26686
RWD_CV	2	20	15596520	15598233	20_15596520	20_15598233	5.06258e-09	FRS3	6529
RWD_CV	2	4	74588960	74593967	4_74588960	4_74593967	1.73557e-08	HUS1	8929
RWD_CV	2	5	92277625	92277630	5_92277625	5_92277630	2.75208e-08	SPATA9	within
RWD_CV	2	21	42913776	42919557	21_42913776	21_42919557	1.27043e-07	SCYL1	within
RWD_CV	3	5	92175736	92190152	5_92175736	5_92190152	3.38526e-07	ARSK	within
RWD_CV	2	1	29018708	29023326	1_29018708	1_29023326	5.17181e-07	DHCR24	within
RWD_CV	3	19	40837098	40842168	19_40837098	19_40842168	5.99205e-07	FHIT	within
RWD_CV	5	20	48518593	48538582	20_48518593	20_48538582	8.79037e-07	CDYL	within
RWD_CV	2	18	35982598	35986836	18_35982598	18_35986836	9.47345e-07	LOC106991737	160170
RWD_CV	3	18	46308473	46327673	18_46308473	18_46327673	1.06704e-06	MIPOL1	within
RWD_CV	3	21	31336799	31343543	21_31336799	21_31343543	1.96501e-06	FLI1	within
RWD_CV	2	16	20683655	20686887	16_20683655	16_20686887	2.26137e-06	RAB3C	within
RWD_CV	2	3	73816748	73816912	3_73816748	3_73816912	2.69027e-06	NRXN1	within
